# Supplementary material for: Delivery of Biomolecules into Individual Cells and Subcellular Compartments by Localized Electroporation via Nanopipette
Source: ACS Nanosci Au. 2025 Aug 1;5(5):353–61. doi: 10.1021/acsnanoscienceau.5c00053 (PMC12531870; doi:10.1021/acsnanoscienceau.5c00053)
Supplement: Supplementary file 1 [file ng5c00053_si_001.zip]

Archive with 6 entries (5 files):
- SupportingVideos_ACSNanoAu/
- SupportingVideos_ACSNanoAu/SupportingVideo1.mp4
- SupportingVideos_ACSNanoAu/SupportingVideo2.mp4
- SupportingVideos_ACSNanoAu/SupportingVideo3.mp4
- SupportingVideos_ACSNanoAu/.DS_Store
- SupportingVideos_ACSNanoAu/SupportingVideo4.mp4
